# Supplementary material for: Living in human-modified landscapes narrows the dietary niche of a specialised mammalian scavenger
Source: Sci Rep. 2023 Mar 3;13:3582. doi: 10.1038/s41598-023-30490-6 (PMC9984462; doi:10.1038/s41598-023-30490-6)
Supplement: Supplementary file 2 — Supplementary Information 2. [file 41598_2023_30490_MOESM2_ESM.csv]

## Sheet: Sheet1
Segment ID	Estimated segment date	Sampling date	Trap	Habitat	Animal ID	Sex	Mass (kg)	δ15N	δ13C
180524_Pechstein_seg3	2018-05-24	2018-06-26	JP106	Cleared	Pechstein	Female	7.1		-23.97
180607_Pechstein_seg2	2018-06-07	2018-06-26	JP106	Cleared	Pechstein	Female	7.1		-23.69
180621_Pechstein_seg1	2018-06-21	2018-06-26	JP106	Cleared	Pechstein	Female	7.1		-24.23
180521_Vinci_seg3	2018-05-21	2018-06-26	JP107	Cleared	Vinci	Female	7.5	8.89	-24.99
180604_Vinci_seg2	2018-06-04	2018-06-26	JP107	Cleared	Vinci	Female	7.5	8.94	-24.69
180618_Vinci_seg1	2018-06-18	2018-06-26	JP107	Cleared	Vinci	Female	7.5	9.57	-24
180511_Xiaopeng_seg3	2018-05-11	2018-06-26	JP108	Cleared	Xiaopeng	Male	6.9		-24.06
180525_Xiaopeng_seg2	2018-05-25	2018-06-26	JP108	Cleared	Xiaopeng	Male	6.9		-24.26
180608_Xiaopeng_seg1	2018-06-08	2018-06-26	JP108	Cleared	Xiaopeng	Male	6.9		-24.45
180522_Comaneci_seg3	2018-05-22	2018-06-26	JP135	Eucalypt-other	Comaneci	Female	7.5	8.84	-24.24
180605_Comaneci_seg2	2018-06-05	2018-06-26	JP135	Eucalypt-other	Comaneci	Female	7.5	11.05	-24.2
180522_Yagudin_seg3	2018-05-22	2018-06-26	JP136	Eucalypt-other	Yagudin	Male	4.7	10.29	-23.95
180605_Yagudin_seg2	2018-06-05	2018-06-26	JP136	Eucalypt-other	Yagudin	Male	4.7	10.91	-24.13
180619_Yagudin_seg1	2018-06-19	2018-06-26	JP136	Eucalypt-other	Yagudin	Male	4.7	9.79	-24.22
180518_Lipa_seg3	2018-05-18	2018-06-26	JP137	Eucalypt-other	Lipa	Female	5.2	8.82	-24.46
180601_Lipa_seg2	2018-06-01	2018-06-26	JP137	Eucalypt-other	Lipa	Female	5.2	8.97	-24.69
180615_Lipa_seg1	2018-06-15	2018-06-26	JP137	Eucalypt-other	Lipa	Female	5.2	8.88	-24.44
180519_Quirot_seg3	2018-05-19	2018-06-27	JP102	Cleared	Quirot	Female	6.7	9.91	-23.64
180602_Quirot_seg2	2018-06-02	2018-06-27	JP102	Cleared	Quirot	Female	6.7	9.8	-24
180616_Quirot_seg1	2018-06-16	2018-06-27	JP102	Cleared	Quirot	Female	6.7	9.78	-23.97
180516_Smetanina_seg3	2018-05-16	2018-06-27	JP103	Cleared	Smetanina	Female	4.6		-23.54
180530_Smetanina_seg2	2018-05-30	2018-06-27	JP103	Cleared	Smetanina	Female	4.6		-23.74
180613_Smetanina_seg1	2018-06-13	2018-06-27	JP103	Cleared	Smetanina	Female	4.6		-23.96
180522_Mustafina_seg3	2018-05-22	2018-06-27	JP108	Cleared	Mustafina	Female	5.1	8.13	-24.53
180605_Mustafina_seg2	2018-06-05	2018-06-27	JP108	Cleared	Mustafina	Female	5.1	8.42	-24.24
180619_Mustafina_seg1	2018-06-19	2018-06-27	JP108	Cleared	Mustafina	Female	5.1	8.02	-24.55
180522_Onodi_seg3	2018-05-22	2018-06-27	JP110	Cleared	Onodi	Female	7.2	8.47	-24.39
180605_Onodi_seg2	2018-06-05	2018-06-27	JP110	Cleared	Onodi	Female	7.2	8.61	-24.72
180619_Onodi_seg1	2018-06-19	2018-06-27	JP110	Cleared	Onodi	Female	7.2	9.44	-24.66
180508_Gebrselassie_seg3	2018-05-08	2018-06-27	JP117	Cleared	Gebrselassie	Male	6.6	10.32	-24.21
180522_Gebrselassie_seg2	2018-05-22	2018-06-27	JP117	Cleared	Gebrselassie	Male	6.6	9.95	-24.63
180605_Gebrselassie_seg1	2018-06-05	2018-06-27	JP117	Cleared	Gebrselassie	Male	6.6	9.89	-24.9
180521_Picabo_seg3	2018-05-21	2018-06-27	JP132	Eucalypt-other	Picabo	Female	4.8	10.06	-24.8
180604_Picabo_seg2	2018-06-04	2018-06-27	JP132	Eucalypt-other	Picabo	Female	4.8	9.57	-24.35
180618_Picabo_seg1	2018-06-18	2018-06-27	JP132	Eucalypt-other	Picabo	Female	4.8	10.23	-24.24
180523_Youzhny_seg3	2018-05-23	2018-06-27	JP133	Eucalypt-other	Youzhny	Male	8.3	10.14	-24.42
180606_Youzhny_seg2	2018-06-06	2018-06-27	JP133	Eucalypt-other	Youzhny	Male	8.3	10.55	-23.96
180619_Youzhny_seg1	2018-06-19	2018-06-27	JP133	Eucalypt-other	Youzhny	Male	8.3	10	-24.13
180523_Retton_seg3	2018-05-23	2018-06-27	JP136	Eucalypt-other	Retton	Female	5.2	9.38	-24.13
180606_Retton_seg2	2018-06-06	2018-06-27	JP136	Eucalypt-other	Retton	Female	5.2	9.7	-24.39
180620_Retton_seg1	2018-06-20	2018-06-27	JP136	Eucalypt-other	Retton	Female	5.2	9.16	-24.02
180522_Ashe_seg3	2018-05-22	2018-06-27	JP137	Eucalypt-other	Ashe	Male	9.6	10.87	-24.33
180605_Ashe_seg2	2018-06-05	2018-06-27	JP137	Eucalypt-other	Ashe	Male	9.6	9.4	-23.98
180619_Ashe_seg1	2018-06-19	2018-06-27	JP137	Eucalypt-other	Ashe	Male	9.6	9.57	-24.21
180516_Jernberg_seg3	2018-05-16	2018-06-28	JP102	Cleared	Jernberg	Male	7.5		-23.99
180530_Jernberg_seg2	2018-05-30	2018-06-28	JP102	Cleared	Jernberg	Male	7.5		-24.08
180613_Jernberg_seg1	2018-06-13	2018-06-28	JP102	Cleared	Jernberg	Male	7.5		-23.91
180513_Tilden_seg3	2018-05-13	2018-06-28	JP105	Cleared	Tilden	Male	8.7	9.86	-24.18
180528_Tilden_seg2	2018-05-28	2018-06-28	JP105	Cleared	Tilden	Male	8.7	9.57	-24.16
180611_Tilden_seg1	2018-06-11	2018-06-28	JP105	Cleared	Tilden	Male	8.7	8.71	-24.6
180521_Usha_seg3	2018-05-21	2018-06-28	JP109	Cleared	Usha	Female	4.9	8.08	-23.97
180604_Usha_seg2	2018-06-04	2018-06-28	JP109	Cleared	Usha	Female	4.9	8.55	-24.47
180618_Usha_seg1	2018-06-18	2018-06-28	JP109	Cleared	Usha	Female	4.9	8.07	-24.52
180526_Asahi_seg3	2018-05-26	2018-06-28	JP117	Cleared	Asahi	Female	8.9	10.31	-24.31
180609_Asahi_seg2	2018-06-09	2018-06-28	JP117	Cleared	Asahi	Female	8.9	8.87	-24.22
180623_Asahi_seg1	2018-06-23	2018-06-28	JP117	Cleared	Asahi	Female	8.9	9.96	-23.95
180525_Kuerten_seg3	2018-05-25	2018-06-28	JP133	Eucalypt-other	Kuerten	Male	9.5	9.77	-24.83
180607_Kuerten_seg2	2018-06-07	2018-06-28	JP133	Eucalypt-other	Kuerten	Male	9.5	10.52	-24.67
180620_Kuerten_seg1	2018-06-20	2018-06-28	JP133	Eucalypt-other	Kuerten	Male	9.5	9.89	-24.7
180522_Williams_seg3	2018-05-22	2018-06-28	JP135	Eucalypt-other	Williams	Female	6.6	7.51	-24.02
180605_Williams_seg2	2018-06-05	2018-06-28	JP135	Eucalypt-other	Williams	Female	6.6	8.36	-23.84
180619_Williams_seg1	2018-06-19	2018-06-28	JP135	Eucalypt-other	Williams	Female	6.6	9.04	-23.81
180522_Icho_seg3	2018-05-22	2018-06-28	JP137	Eucalypt-other	Icho	Male	9.5	9.34	-24.97
180605_Icho_seg2	2018-06-05	2018-06-28	JP137	Eucalypt-other	Icho	Male	9.5	9.25	-24.59
180619_Icho_seg1	2018-06-19	2018-06-28	JP137	Eucalypt-other	Icho	Male	9.5	8.91	-24.44
180515_Corona_seg3	2018-05-15	2018-06-29	JP106	Cleared	Corona	Female	4.4	9.96	-24.04
180529_Corona_seg2	2018-05-29	2018-06-29	JP106	Cleared	Corona	Female	4.4	9.47	-23.91
180612_Corona_seg1	2018-06-12	2018-06-29	JP106	Cleared	Corona	Female	4.4	9.36	-24.51
180526_Liddell_seg3	2018-05-26	2018-06-29	JP107	Cleared	Liddell	Male	10.7	9.14	-24.63
180609_Liddell_seg2	2018-06-09	2018-06-29	JP107	Cleared	Liddell	Male	10.7	9.6	-24.76
180623_Liddell_seg1	2018-06-23	2018-06-29	JP107	Cleared	Liddell	Male	10.7	9.23	-24.78
180524_Efes_seg3	2018-05-24	2018-06-29	JP109	Cleared	Efes	Female	8.4	9.16	-24.57
180607_Efes_seg2	2018-06-07	2018-06-29	JP109	Cleared	Efes	Female	8.4	8.99	-24.39
180621_Efes_seg1	2018-06-21	2018-06-29	JP109	Cleared	Efes	Female	8.4	9.18	-24.48
180523_Desyatka_seg3	2018-05-23	2018-06-29	JP117	Cleared	Desyatka	Female	5	8.54	-24.51
180606_Desyatka_seg2	2018-06-06	2018-06-29	JP117	Cleared	Desyatka	Female	5	8.76	-23.97
180620_Desyatka_seg1	2018-06-20	2018-06-29	JP117	Cleared	Desyatka	Female	5	8.66	-24.16
180528_Quebrada_seg3	2018-05-28	2018-06-30	JP101	Cleared	Quebrada	Female	6.9	9.28	-23.86
180611_Quebrada_seg2	2018-06-11	2018-06-30	JP101	Cleared	Quebrada	Female	6.9	10.16	-23.58
180625_Quebrada_seg1	2018-06-25	2018-06-30	JP101	Cleared	Quebrada	Female	6.9	9.66	-24.26
180521_Olvi_seg3	2018-05-21	2018-06-30	JP102	Cleared	Olvi	Female	4.6	8.41	-24.02
180604_Olvi_seg2	2018-06-04	2018-06-30	JP102	Cleared	Olvi	Female	4.6	8.83	-23.9
180619_Olvi_seg1	2018-06-19	2018-06-30	JP102	Cleared	Olvi	Female	4.6	8.79	-24.25
180527_Pietri_seg3	2018-05-27	2018-06-30	JP107	Cleared	Pietri	Male	11.2	9.49	-24.18
180610_Pietri_seg2	2018-06-10	2018-06-30	JP107	Cleared	Pietri	Male	11.2	8.72	-24.42
180624_Pietri_seg1	2018-06-24	2018-06-30	JP107	Cleared	Pietri	Male	11.2	8.75	-24.71
180516_Redgrave_seg3	2018-05-16	2018-06-30	JP109	Cleared	Redgrave	Male	6.5		-24.36
180530_Redgrave_seg2	2018-05-30	2018-06-30	JP109	Cleared	Redgrave	Male	6.5		-24.61
180613_Redgrave_seg1	2018-06-13	2018-06-30	JP109	Cleared	Redgrave	Male	6.5		-24.48
180521_Jinxing_seg3	2018-05-21	2018-06-30	JP117	Cleared	Jinxing	Female	5.4	8.08	-24.33
180604_Jinxing_seg2	2018-06-04	2018-06-30	JP117	Cleared	Jinxing	Female	5.4	8.63	-23.93
180618_Jinxing_seg1	2018-06-18	2018-06-30	JP117	Cleared	Jinxing	Female	5.4	9.61	-23.74
180527_Wiggins_seg3	2018-05-27	2018-06-30	JP135	Eucalypt-other	Wiggins	Male	6	9.03	-24.66
180610_Wiggins_seg2	2018-06-10	2018-06-30	JP135	Eucalypt-other	Wiggins	Male	6	8.55	-24.75
180624_Wiggins_seg1	2018-06-24	2018-06-30	JP135	Eucalypt-other	Wiggins	Male	6	8.88	-24.55
180517_Bartoli_seg3	2018-05-17	2018-07-01	JP101	Cleared	Bartoli	Female	5.8	8.35	-24.62
180601_Bartoli_seg2	2018-06-01	2018-07-01	JP101	Cleared	Bartoli	Female	5.8	8.29	-24.5
180615_Bartoli_seg1	2018-06-15	2018-07-01	JP101	Cleared	Bartoli	Female	5.8	8.75	-24.52
180506_Unazuki_seg3	2018-05-06	2018-07-01	JP102	Cleared	Unazuki	Female	4.9		-23.79
180520_Unazuki_seg2	2018-05-20	2018-07-01	JP102	Cleared	Unazuki	Female	4.9		-23.77
180604_Unazuki_seg1	2018-06-04	2018-07-01	JP102	Cleared	Unazuki	Female	4.9		-24.12
180528_Cilic_seg3	2018-05-28	2018-07-01	JP107	Cleared	Cilic	Male	8.4	8.7	-23.78
180611_Cilic_seg2	2018-06-11	2018-07-01	JP107	Cleared	Cilic	Male	8.4	9.41	-24.47
180625_Cilic_seg1	2018-06-25	2018-07-01	JP107	Cleared	Cilic	Male	8.4	10.1	-24.32
180525_Stavka_seg3	2018-05-25	2018-07-01	JP109	Cleared	Stavka	Female	7.6	9.32	-25.34
180608_Stavka_seg2	2018-06-08	2018-07-01	JP109	Cleared	Stavka	Female	7.6	9.11	-24.88
180622_Stavka_seg1	2018-06-22	2018-07-01	JP109	Cleared	Stavka	Female	7.6	8.99	-24.59
180524_Niska_seg3	2018-05-24	2018-07-01	JP132	Eucalypt-other	Niska	Female	5.1	9.26	-24.22
180607_Niska_seg2	2018-06-07	2018-07-01	JP132	Eucalypt-other	Niska	Female	5.1	9.17	-24.18
180621_Niska_seg1	2018-06-21	2018-07-01	JP132	Eucalypt-other	Niska	Female	5.1	9.12	-24.01
180530_Warka_seg3	2018-05-30	2018-07-02	JP107	Cleared	Warka	Female	5.3		-23.41
180613_Warka_seg2	2018-06-13	2018-07-02	JP107	Cleared	Warka	Female	5.3		-23.54
180627_Warka_seg1	2018-06-27	2018-07-02	JP107	Cleared	Warka	Female	5.3		-24.44
180620_Vindemiatrix_whis1_seg3	2018-06-20	2018-08-01	WHR110	Eucalypt-other	Vindemiatrix	Female	3.8	8.34	-24.29
180706_Vindemiatrix_whis1_seg2	2018-07-06	2018-08-01	WHR110	Eucalypt-other	Vindemiatrix	Female	3.8	7.97	-23.87
180720_Vindemiatrix_whis1_seg1	2018-07-20	2018-08-01	WHR110	Eucalypt-other	Vindemiatrix	Female	3.8	7.48	-24.48
180614_Jacrum_seg4	2018-06-14	2018-08-01	WHR132	Rainforest	Jacrum	Male	10	8.61	-24.21
180628_Jacrum_seg3	2018-06-28	2018-08-01	WHR132	Rainforest	Jacrum	Male	10	8.77	-23.27
180712_Jacrum_seg2	2018-07-12	2018-08-01	WHR132	Rainforest	Jacrum	Male	10	8.88	-22.6
180622_Urna_whis1_seg3	2018-06-22	2018-08-01	WHR135	Rainforest	Urna	Female	5.1	8.47	-23.74
180707_Urna_whis1_seg2	2018-07-07	2018-08-01	WHR135	Rainforest	Urna	Female	5.1	8.95	-23.27
180722_Urna_whis1_seg1	2018-07-22	2018-08-01	WHR135	Rainforest	Urna	Female	5.1	9.84	-24.46
180618_Narvi_whis1_seg3	2018-06-18	2018-08-04	WHR131	Rainforest	Narvi	Male	6.4	9.1	-24.36
180704_Narvi_whis1_seg2	2018-07-04	2018-08-04	WHR131	Rainforest	Narvi	Male	6.4	9.17	-24.11
180718_Narvi_whis1_seg1	2018-07-18	2018-08-04	WHR131	Rainforest	Narvi	Male	6.4	8.84	-24.01
180710_Urmia_seg3	2018-07-10	2018-08-08	NH106	Eucalypt-other	Urmia	Female	5	9.92	-24.9
180722_Urmia_seg2	2018-07-22	2018-08-08	NH106	Eucalypt-other	Urmia	Female	5	8.55	-24.83
180802_Urmia_seg1	2018-08-02	2018-08-08	NH106	Eucalypt-other	Urmia	Female	5	8.97	-24.57
180701_Volta_whis1_seg3	2018-07-01	2018-08-08	NH124	Eucalypt-other	Volta	Female	4.7	7.39	-24.35
180717_Volta_whis1_seg2	2018-07-17	2018-08-08	NH124	Eucalypt-other	Volta	Female	4.7	8.07	-24.58
180801_Volta_whis1_seg1	2018-08-01	2018-08-08	NH124	Eucalypt-other	Volta	Female	4.7	6.87	-24.59
180623_Yakus_whis1_seg4	2018-06-23	2018-08-08	NH128	Eucalypt-other	Yakus	Male	6.6	7.54	-25.58
180706_Yakus_whis1_seg3	2018-07-06	2018-08-08	NH128	Eucalypt-other	Yakus	Male	6.6	7.29
180719_Yakus_whis1_seg2	2018-07-19	2018-08-08	NH128	Eucalypt-other	Yakus	Male	6.6	8.74
180623_Dunalley_whis1_seg3	2018-06-23	2018-08-08	NH138a	Eucalypt-other	Dunalley	Male	5.9	8.01	-24.27
180708_Dunalley_whis1_seg2	2018-07-08	2018-08-08	NH138a	Eucalypt-other	Dunalley	Male	5.9	8.11	-24.41
180723_Dunalley_whis1_seg1	2018-07-23	2018-08-08	NH138a	Eucalypt-other	Dunalley	Male	5.9	8.47	-26.02
180705_Queraba_seg3	2018-07-05	2018-08-09	NH109	Eucalypt-other	Queraba	Female	7.2	9.5	-25.03
180719_Queraba_seg2	2018-07-19	2018-08-09	NH109	Eucalypt-other	Queraba	Female	7.2	8.66	-26.43
180803_Queraba_seg1	2018-08-03	2018-08-09	NH109	Eucalypt-other	Queraba	Female	7.2	9.53	-18.09
180619_Wanaka_whis1_seg3	2018-06-19	2018-08-09	NH124	Eucalypt-other	Wanaka	Female	5.3	8.15	-23.62
180704_Wanaka_whis1_seg2	2018-07-04	2018-08-09	NH124	Eucalypt-other	Wanaka	Female	5.3	8.07	-24.03
180718_Wanaka_whis1_seg1	2018-07-18	2018-08-09	NH124	Eucalypt-other	Wanaka	Female	5.3	7.66	-24.65
180519_Rudolf_seg3	2018-05-19	2018-08-09	NH126	Eucalypt-other	Rudolf	Male	8.6	9.38	-21.52
180605_Rudolf_seg2	2018-06-05	2018-08-09	NH126	Eucalypt-other	Rudolf	Male	8.6	8.21	-24.16
180622_Rudolf_seg1	2018-06-22	2018-08-09	NH126	Eucalypt-other	Rudolf	Male	8.6	7.91	-24.12
180612_Xavantes_seg3	2018-06-12	2018-08-09	NH130	Eucalypt-rainforest	Xavantes	Female	4.7	8.54	-24.23
180628_Xavantes_seg2	2018-06-28	2018-08-09	NH130	Eucalypt-rainforest	Xavantes	Female	4.7	7.56	-23.97
180713_Xavantes_seg1	2018-07-13	2018-08-09	NH130	Eucalypt-rainforest	Xavantes	Female	4.7	7.98	-24.26
180624_Alonnah_seg4	2018-06-24	2018-08-10	NH111	Eucalypt-other	Alonnah	Male	8	8.53	-24.69
180708_Alonnah_seg3	2018-07-08	2018-08-10	NH111	Eucalypt-other	Alonnah	Male	8	8.76	-24.78
180721_Alonnah_seg2	2018-07-21	2018-08-10	NH111	Eucalypt-other	Alonnah	Male	8	8.45	-25.28
180617_Pontchartrain_seg4	2018-06-17	2018-08-11	NH107	Eucalypt-other	Pontchartrain	Male	10.3	8.9	-24.41
180702_Pontchartrain_seg3	2018-07-02	2018-08-11	NH107	Eucalypt-other	Pontchartrain	Male	10.3	8.49	-24.49
180717_Pontchartrain_seg2	2018-07-17	2018-08-11	NH107	Eucalypt-other	Pontchartrain	Male	10.3	8.51	-19.51
180624_Hellyer_whis1_seg4	2018-06-24	2018-08-11	NH139	Eucalypt-other	Hellyer	Male	8.8	8.94	-24.22
180707_Hellyer_whis1_seg3	2018-07-07	2018-08-11	NH139	Eucalypt-other	Hellyer	Male	8.8	8.58	-24.5
180720_Hellyer_whis1_seg2	2018-07-20	2018-08-11	NH139	Eucalypt-other	Hellyer	Male	8.8	8.71	-24.61
180711_Yalka_whis1_seg3	2018-07-11	2018-08-12	NH101	Eucalypt-other	Yalka	Female	4.3	8.79	-24.42
180725_Yalka_whis1_seg2	2018-07-25	2018-08-12	NH101	Eucalypt-other	Yalka	Female	4.3	8.45	-24.49
180807_Yalka_whis1_seg1	2018-08-07	2018-08-12	NH101	Eucalypt-other	Yalka	Female	4.3	9.44	-24.25
180704_Zug_seg3	2018-07-04	2018-08-12	NH109	Eucalypt-other	Zug	Male	7.1	8.5
180720_Zug_seg2	2018-07-20	2018-08-12	NH109	Eucalypt-other	Zug	Male	7.1	8.65
180805_Zug_seg1	2018-08-05	2018-08-12	NH109	Eucalypt-other	Zug	Male	7.1	8.42
180623_Naivasha_seg4	2018-06-23	2018-08-12	NH138	Eucalypt-other	Naivasha	Female	5.4	8.78
180707_Naivasha_seg3	2018-07-07	2018-08-12	NH138	Eucalypt-other	Naivasha	Female	5.4	7.93
180721_Naivasha_seg2	2018-07-21	2018-08-12	NH138	Eucalypt-other	Naivasha	Female	5.4	8.41
180626_Bogoria_seg4	2018-06-26	2018-08-13	NH104	Eucalypt-other	Bogoria	Female	6	7.69	-24.56
180709_Bogoria_seg3	2018-07-09	2018-08-13	NH104	Eucalypt-other	Bogoria	Female	6	7.94	-24.27
180723_Bogoria_seg2	2018-07-23	2018-08-13	NH104	Eucalypt-other	Bogoria	Female	6	8.5	-24.97
180712_Irazu_whis1_seg3	2018-07-12	2018-08-18	MS124	Eucalypt-other	Irazu	Male	4.1	7	-23.15
180724_Irazu_whis1_seg2	2018-07-24	2018-08-18	MS124	Eucalypt-other	Irazu	Male	4.1	7.37	-23.99
180804_Irazu_whis1_seg1	2018-08-04	2018-08-18	MS124	Eucalypt-other	Irazu	Male	4.1	7.52	-24.15
180717_Chacaltaya_whis1_seg3	2018-07-17	2018-08-19	MS126	Eucalypt-other	Chacaltaya	Female	3.8	7.84	-18.91
180731_Chacaltaya_whis1_seg2	2018-07-31	2018-08-19	MS126	Eucalypt-other	Chacaltaya	Female	3.8	8.64	-24.48
180813_Chacaltaya_whis1_seg1	2018-08-13	2018-08-19	MS126	Eucalypt-other	Chacaltaya	Female	3.8	7.6	-24.46
180717_Clyde_whis1_seg3	2018-07-17	2018-08-21	MS101	Eucalypt-rainforest	Clyde	Male	9.1	7.98	-24.9
180801_Clyde_whis1_seg2	2018-08-01	2018-08-21	MS101	Eucalypt-rainforest	Clyde	Male	9.1	8.53	-24.96
180816_Clyde_whis1_seg1	2018-08-16	2018-08-21	MS101	Eucalypt-rainforest	Clyde	Male	9.1	9.48	-24.16
180606_Dodoma_seg5	2018-06-06	2018-08-21	MS116	Eucalypt-other	Dodoma	Female	5.5	7.82	-24.07
180621_Dodoma_seg4	2018-06-21	2018-08-21	MS116	Eucalypt-other	Dodoma	Female	5.5	8.13	-24.16
180707_Dodoma_seg3	2018-07-07	2018-08-21	MS116	Eucalypt-other	Dodoma	Female	5.5	7.15	-24.04
180722_Zagreb_whis1_seg3	2018-07-22	2018-08-24	MS138	Eucalypt-other	Zagreb	Male	8.5	8.44	-25.16
180804_Zagreb_whis1_seg2	2018-08-04	2018-08-24	MS138	Eucalypt-other	Zagreb	Male	8.5	7.62	-24.55
180817_Zagreb_whis1_seg1	2018-08-17	2018-08-24	MS138	Eucalypt-other	Zagreb	Male	8.5	9.79	-23.92
180620_Purcell_seg5	2018-06-20	2018-08-31	BW133	Eucalypt-rainforest	Purcell	Male	10.6	9.78	-23.85
180705_Purcell_seg4	2018-07-05	2018-08-31	BW133	Eucalypt-rainforest	Purcell	Male	10.6	9.75	-23.69
180721_Purcell_seg3	2018-07-21	2018-08-31	BW133	Eucalypt-rainforest	Purcell	Male	10.6	8.85	-24.32
180726_Bellsprout_whis1_seg3	2018-07-26	2018-09-01	BW101	Rainforest	Bellsprout	Female	4.3	8.35	-23.1
180810_Bellsprout_whis1_seg2	2018-08-10	2018-09-01	BW101	Rainforest	Bellsprout	Female	4.3	8.64	-22.48
180826_Bellsprout_whis1_seg1	2018-08-26	2018-09-01	BW101	Rainforest	Bellsprout	Female	4.3	7.41	-17.96
180708_Hoppip_whis1_seg3	2018-07-08	2018-09-01	BW107	Rainforest	Hoppip	Female	3.3	4.69	-22.87
180722_Hoppip_whis1_seg2	2018-07-22	2018-09-01	BW107	Rainforest	Hoppip	Female	3.3	7.59	-22.24
180806_Hoppip_whis1_seg1	2018-08-06	2018-09-01	BW107	Rainforest	Hoppip	Female	3.3	5.88	-22.6
180628_Goldeen_whis1_seg4	2018-06-28	2018-09-01	BW112	Rainforest	Goldeen	Female	3.6	5.01	-21.86
180712_Goldeen_whis1_seg3	2018-07-12	2018-09-01	BW112	Rainforest	Goldeen	Female	3.6	4.74	-22.23
180726_Goldeen_whis1_seg2	2018-07-26	2018-09-01	BW112	Rainforest	Goldeen	Female	3.6	6.8	-21.86
180627_Sholokhov_whis1_seg5	2018-06-27	2018-09-01	BW115	Rainforest	Sholokhov	Male	8.6	6.83	-23.83
180711_Sholokhov_whis1_seg4	2018-07-11	2018-09-01	BW115	Rainforest	Sholokhov	Male	8.6	6.97	-23.88
180725_Sholokhov_whis1_seg3	2018-07-25	2018-09-01	BW115	Rainforest	Sholokhov	Male	8.6	8.02	-22.87
180701_Floette_seg3	2018-07-01	2018-09-01	BW124	Rainforest	Floette	Female	4.1	7.68	-21.64
180715_Floette_seg2	2018-07-15	2018-09-01	BW124	Rainforest	Floette	Female	4.1	3.96	-22.65
180729_Floette_seg1	2018-07-29	2018-09-01	BW124	Rainforest	Floette	Female	4.1	6.2	-21.77
180608_Emolga_seg6	2018-06-08	2018-09-01	BW133	Eucalypt-rainforest	Emolga	Female	3.2	9.7	-24.81
180623_Emolga_seg5	2018-06-23	2018-09-01	BW133	Eucalypt-rainforest	Emolga	Female	3.2	8.23	-24.85
180708_Emolga_seg4	2018-07-08	2018-09-01	BW133	Eucalypt-rainforest	Emolga	Female	3.2	7.48	-22.77
180625_Hitmonlee_seg5	2018-06-25	2018-09-01	BW137	Eucalypt-rainforest	Hitmonlee	Male	4.9	9.97	-26.2
180709_Hitmonlee_seg4	2018-07-09	2018-09-01	BW137	Eucalypt-rainforest	Hitmonlee	Male	4.9	7.57	-25.11
180724_Hitmonlee_seg3	2018-07-24	2018-09-01	BW137	Eucalypt-rainforest	Hitmonlee	Male	4.9	7.11	-24.15
180702_Incineroar_whis1_seg5	2018-07-02	2018-09-02	BW101	Rainforest	Incineroar	Male	6	9.03	-23.67
180715_Incineroar_whis1_seg4	2018-07-15	2018-09-02	BW101	Rainforest	Incineroar	Male	6	9.38	-23.99
180727_Incineroar_whis1_seg3	2018-07-27	2018-09-02	BW101	Rainforest	Incineroar	Male	6	9.16	-23.76
180608_Arcanine_whis1_seg6	2018-06-08	2018-09-02	BW112	Rainforest	Arcanine	Male	5.1	8.26	-23.31
180623_Arcanine_whis1_seg5	2018-06-23	2018-09-02	BW112	Rainforest	Arcanine	Male	5.1	7.11	-23.17
180707_Arcanine_whis1_seg4	2018-07-07	2018-09-02	BW112	Rainforest	Arcanine	Male	5.1	9.16	-22.63
180726_Yaroslavna_seg3	2018-07-26	2018-09-02	BW138	Eucalypt-rainforest	Yaroslavna	Female	5.3	5.97
180811_Yaroslavna_seg2	2018-08-11	2018-09-02	BW138	Eucalypt-rainforest	Yaroslavna	Female	5.3	8.89
180826_Yaroslavna_seg1	2018-08-26	2018-09-02	BW138	Eucalypt-rainforest	Yaroslavna	Female	5.3	8.7
180705_Inkay_seg4	2018-07-05	2018-09-03	BW101	Rainforest	Inkay	Female	4.8		-23.97
180719_Inkay_seg3	2018-07-19	2018-09-03	BW101	Rainforest	Inkay	Female	4.8		-23.78
180802_Inkay_seg2	2018-08-02	2018-09-03	BW101	Rainforest	Inkay	Female	4.8		-23.26
180623_Odile_seg5	2018-06-23	2018-09-03	BW124	Rainforest	Odile	Female	5.8	4.31	-22.73
180708_Odile_seg4	2018-07-08	2018-09-03	BW124	Rainforest	Odile	Female	5.8	6.91	-22.32
180723_Odile_seg3	2018-07-23	2018-09-03	BW124	Rainforest	Odile	Female	5.8	4.67	-22.31
180713_Jirachi_seg3	2018-07-13	2018-09-03	BW137	Eucalypt-rainforest	Jirachi	Male	4.1	4.38	-22.31
180730_Jirachi_seg2	2018-07-30	2018-09-03	BW137	Eucalypt-rainforest	Jirachi	Male	4.1	6.25	-16.98
180814_Jirachi_seg1	2018-08-14	2018-09-03	BW137	Eucalypt-rainforest	Jirachi	Male	4.1	5.77	-22.27
180802_Quincy_seg3	2018-08-02	2018-09-04	BW101	Rainforest	Quincy	Male	9.5	9.73	-23.58
180816_Quincy_seg2	2018-08-16	2018-09-04	BW101	Rainforest	Quincy	Male	9.5	9.1	-24.28
180830_Quincy_seg1	2018-08-30	2018-09-04	BW101	Rainforest	Quincy	Male	9.5	10.18	-23.06
180801_Eleanor_whis1_seg3	2018-08-01	2018-09-04	BW107	Rainforest	Eleanor	Female	6.4	9.97	-24.05
180815_Eleanor_whis1_seg2	2018-08-15	2018-09-04	BW107	Rainforest	Eleanor	Female	6.4	6.9	-23.83
180829_Eleanor_whis1_seg1	2018-08-29	2018-09-04	BW107	Rainforest	Eleanor	Female	6.4	8.57	-24.08
180729_Jigglypuff_seg3	2018-07-29	2018-09-04	BW116	Rainforest	Jigglypuff	Female	4.6	8.37	-15.75
180813_Jigglypuff_seg2	2018-08-13	2018-09-04	BW116	Rainforest	Jigglypuff	Female	4.6	7.97	-24.31
180829_Jigglypuff_seg1	2018-08-29	2018-09-04	BW116	Rainforest	Jigglypuff	Female	4.6	7.44	-17.62
180720_Furina_seg4	2018-07-20	2018-09-05	BW115	Rainforest	Furina	Female	6.4	8.78	-23.94
180803_Furina_seg3	2018-08-03	2018-09-05	BW115	Rainforest	Furina	Female	6.4	8.83	-24.39
180818_Furina_seg2	2018-08-18	2018-09-05	BW115	Rainforest	Furina	Female	6.4	9.3	-24.32
180803_Lincoln_whis1_seg3	2018-08-03	2018-09-05	BW119	Rainforest	Lincoln	Male	7.5	6.07	-23.5
180817_Lincoln_whis1_seg2	2018-08-17	2018-09-05	BW119	Rainforest	Lincoln	Male	7.5	8.12	-22.93
180831_Lincoln_whis1_seg1	2018-08-31	2018-09-05	BW119	Rainforest	Lincoln	Male	7.5	4.81	-23.02
180630_Xanthe_seg5	2018-06-30	2018-09-06	BW124	Rainforest	Xanthe	Female	4.4	6.42	-22.53
180714_Xanthe_seg4	2018-07-14	2018-09-06	BW124	Rainforest	Xanthe	Female	4.4	4.79	-22.96
180728_Xanthe_seg3	2018-07-28	2018-09-06	BW124	Rainforest	Xanthe	Female	4.4	4.68	-22.7
180719_Frangipani_whis2_seg4	2018-07-19	2018-09-10	WP111	Eucalypt-rainforest	Frangipani	Female	5.9	7.89	-19.34
180803_Frangipani_whis2_seg3	2018-08-03	2018-09-10	WP111	Eucalypt-rainforest	Frangipani	Female	5.9	9.71	-23.76
180817_Frangipani_whis2_seg2	2018-08-17	2018-09-10	WP111	Eucalypt-rainforest	Frangipani	Female	5.9	8.95	-24.95
180802_Apricot_seg4	2018-08-02	2018-09-11	WP115	Eucalypt-rainforest	Apricot	Female	5.2	7.85	-24.39
180813_Apricot_seg3	2018-08-13	2018-09-11	WP115	Eucalypt-rainforest	Apricot	Female	5.2	7.59	-24.23
180825_Apricot_seg2	2018-08-25	2018-09-11	WP115	Eucalypt-rainforest	Apricot	Female	5.2	8	-24.49
180616_Ricotta_whis2_seg6	2018-06-16	2018-09-11	WP130	Eucalypt-rainforest	Ricotta	Female	4.5	9.44	-24.62
180702_Ricotta_whis2_seg5	2018-07-02	2018-09-11	WP130	Eucalypt-rainforest	Ricotta	Female	4.5	8.35	-24.29
180716_Ricotta_whis2_seg4	2018-07-16	2018-09-11	WP130	Eucalypt-rainforest	Ricotta	Female	4.5	7.71	-24.66
180625_Alverca_seg6	2018-06-25	2018-09-11	WP140	Eucalypt-other	Alverca	Female	6.9	7.81	-24.63
180709_Alverca_seg5	2018-07-09	2018-09-11	WP140	Eucalypt-other	Alverca	Female	6.9	7.3	-23.95
180723_Alverca_seg4	2018-07-23	2018-09-11	WP140	Eucalypt-other	Alverca	Female	6.9	7.55	-24.93
180702_Ubriaco_whis2_seg5	2018-07-02	2018-09-12	WP111	Eucalypt-rainforest	Ubriaco	Male	5.1	9.24	-23.29
180718_Ubriaco_whis2_seg4	2018-07-18	2018-09-12	WP111	Eucalypt-rainforest	Ubriaco	Male	5.1	7.45	-24.09
180802_Ubriaco_whis2_seg3	2018-08-02	2018-09-12	WP111	Eucalypt-rainforest	Ubriaco	Male	5.1	8.67	-24.24
180715_Imbe_seg5	2018-07-15	2018-09-13	WP139	Eucalypt-other	Imbe	Male	6.9	7.26
180727_Imbe_seg4	2018-07-27	2018-09-13	WP139	Eucalypt-other	Imbe	Male	6.9	6.68
180808_Imbe_seg3	2018-08-08	2018-09-13	WP139	Eucalypt-other	Imbe	Male	6.9	6.7
180727_Haloumi_seg4	2018-07-27	2018-09-14	WP140	Eucalypt-other	Haloumi	Male	8.9	8.58	-24.34
180810_Haloumi_seg3	2018-08-10	2018-09-14	WP140	Eucalypt-other	Haloumi	Male	8.9	7.62	-24.87
180824_Haloumi_seg2	2018-08-24	2018-09-14	WP140	Eucalypt-other	Haloumi	Male	8.9	8.25	-24.68
180716_Arno_whis2_seg5	2018-07-16	2018-09-15	SR121	Rainforest	Arno	Male	6	4.29	-22.73
180730_Arno_whis2_seg4	2018-07-30	2018-09-15	SR121	Rainforest	Arno	Male	6	4.4	-22.91
180812_Arno_whis2_seg3	2018-08-12	2018-09-15	SR121	Rainforest	Arno	Male	6	7.39	-14.33
180726_Tiber_whis2_seg4	2018-07-26	2018-09-15	SR125	Eucalypt-rainforest	Tiber	Male	4.7	5.31	-22.83
180803_Tiber_whis2_seg3	2018-08-03	2018-09-15	SR125	Eucalypt-rainforest	Tiber	Male	4.7	6.66	-22.34
180820_Tiber_whis2_seg1	2018-08-20	2018-09-15	SR125	Eucalypt-rainforest	Tiber	Male	4.7	4.48	-23.32
180708_Kashkaval_whis2_seg6	2018-07-08	2018-09-15	WP108	Eucalypt-rainforest	Kashkaval	Male	8.2	8.58	-24.81
180721_Kashkaval_whis2_seg5	2018-07-21	2018-09-15	WP108	Eucalypt-rainforest	Kashkaval	Male	8.2	8.51	-24.83
180803_Kashkaval_whis2_seg4	2018-08-03	2018-09-15	WP108	Eucalypt-rainforest	Kashkaval	Male	8.2	10	-23.84
180731_Willamette_seg4	2018-07-31	2018-09-16	SR102	Rainforest	Willamette	Male	7	8.48	-24.87
180814_Willamette_seg3	2018-08-14	2018-09-16	SR102	Rainforest	Willamette	Male	7	8.51	-24.2
180827_Willamette_seg2	2018-08-27	2018-09-16	SR102	Rainforest	Willamette	Male	7	8.47	-24.16
180621_Biafra_whis2_seg6	2018-06-21	2018-09-16	SR121	Rainforest	Biafra	Female	3.5	6.9	-22.58
180707_Biafra_whis2_seg5	2018-07-07	2018-09-16	SR121	Rainforest	Biafra	Female	3.5	4.13	-22.34
180721_Biafra_whis2_seg4	2018-07-21	2018-09-16	SR121	Rainforest	Biafra	Female	3.5	5.21	-22.5
180623_Liffey_seg5	2018-06-23	2018-09-16	SR125	Eucalypt-rainforest	Liffey	Male	6.3	8.71	-23.36
180708_Liffey_seg4	2018-07-08	2018-09-16	SR125	Eucalypt-rainforest	Liffey	Male	6.3	8.21	-23.78
180723_Liffey_seg3	2018-07-23	2018-09-16	SR125	Eucalypt-rainforest	Liffey	Male	6.3	8.37	-23.85
180617_Ranelva_whis1_seg7	2018-06-17	2018-09-18	SR120	Rainforest	Ranelva	Female	5.7	7.64	-21.56
180630_Ranelva_whis1_seg6	2018-06-30	2018-09-18	SR120	Rainforest	Ranelva	Female	5.7	5.12	-22.25
180714_Ranelva_whis1_seg5	2018-07-14	2018-09-18	SR120	Rainforest	Ranelva	Female	5.7	8.08	-21.42
180728_Tanana_seg4	2018-07-28	2018-09-18	SR130	Eucalypt-rainforest	Tanana	Female	5.7	4.38
180815_Tanana_seg2	2018-08-15	2018-09-18	SR130	Eucalypt-rainforest	Tanana	Female	5.7	5.5
180824_Tanana_seg1	2018-08-24	2018-09-18	SR130	Eucalypt-rainforest	Tanana	Female	5.7	5.19
180613_Faxa_whis2_seg6	2018-06-13	2018-09-19	SR103	Rainforest	Faxa	Female	3.5	7.92	-23.64
180629_Faxa_whis2_seg5	2018-06-29	2018-09-19	SR103	Rainforest	Faxa	Female	3.5	7.49	-22.07
180715_Faxa_whis2_seg4	2018-07-15	2018-09-19	SR103	Rainforest	Faxa	Female	3.5	4.11	-22.25
180704_Eridanus_whis2_seg6	2018-07-04	2018-09-21	WHR106	Eucalypt-other	Eridanus	Male	6.1	5.95	-23.69
180718_Eridanus_whis2_seg5	2018-07-18	2018-09-21	WHR106	Eucalypt-other	Eridanus	Male	6.1	7.03	-23.26
180802_Eridanus_whis2_seg4	2018-08-02	2018-09-21	WHR106	Eucalypt-other	Eridanus	Male	6.1	8.79	-24.63
180720_Denebola_seg5	2018-07-20	2018-09-21	WHR118	Eucalypt-other	Denebola	Female	4.8	8.08
180801_Denebola_seg4	2018-08-01	2018-09-21	WHR118	Eucalypt-other	Denebola	Female	4.8	7.56
180813_Denebola_seg3	2018-08-13	2018-09-21	WHR118	Eucalypt-other	Denebola	Female	4.8	10.77
180803_Jysetha_seg4	2018-08-03	2018-09-21	WHR140	Eucalypt-other	Jysetha	Female	6.1	9	-24.35
180817_Jysetha_seg3	2018-08-17	2018-09-21	WHR140	Eucalypt-other	Jysetha	Female	6.1	8.97	-25
180831_Jysetha_seg2	2018-08-31	2018-09-21	WHR140	Eucalypt-other	Jysetha	Female	6.1	9.77	-25
180806_Wei_whis1_seg4	2018-08-06	2018-09-22	WHR129	Rainforest	Wei	Female	5.6	8.06	-23.58
180823_Wei_whis1_seg2	2018-08-23	2018-09-22	WHR129	Rainforest	Wei	Female	5.6	6.86	-23.97
180831_Wei_whis1_seg1	2018-08-31	2018-09-22	WHR129	Rainforest	Wei	Female	5.6	7.63	-24.26
180712_Xerouba_whis2_seg6	2018-07-12	2018-09-22	WHR134	Rainforest	Xerouba	Female	6.8	9.87
180725_Xerouba_whis2_seg5	2018-07-25	2018-09-22	WHR134	Rainforest	Xerouba	Female	6.8	10.23
180806_Xerouba_whis2_seg4	2018-08-06	2018-09-22	WHR134	Rainforest	Xerouba	Female	6.8	9.67
180714_Alcott_whis1_seg6	2018-07-14	2018-09-23	WHR106	Eucalypt-other	Alcott	Female	4.9	8.57	-23.85
180726_Alcott_whis1_seg5	2018-07-26	2018-09-23	WHR106	Eucalypt-other	Alcott	Female	4.9	7.81	-23.86
180806_Alcott_whis1_seg4	2018-08-06	2018-09-23	WHR106	Eucalypt-other	Alcott	Female	4.9	9.36	-24.25
180618_Quantz_whis1_seg7	2018-06-18	2018-09-23	WHR120	Eucalypt-other	Quantz	Male	6.3	10.44	-24.88
180703_Quantz_whis1_seg6	2018-07-03	2018-09-23	WHR120	Eucalypt-other	Quantz	Male	6.3	9.38	-24.52
180717_Quantz_whis1_seg5	2018-07-17	2018-09-23	WHR120	Eucalypt-other	Quantz	Male	6.3	8.62	-24.49
180722_Arcturus_whis2_seg5	2018-07-22	2018-09-23	WHR123	Eucalypt-other	Arcturus	Male	6.8	6.41	-23.35
180805_Arcturus_whis2_seg4	2018-08-05	2018-09-23	WHR123	Eucalypt-other	Arcturus	Male	6.8	6.65	-23.87
180819_Arcturus_whis2_seg3	2018-08-19	2018-09-23	WHR123	Eucalypt-other	Arcturus	Male	6.8	6.77	-23.73
180706_Deucalion_whis1_seg6	2018-07-06	2018-09-23	WHR139	Eucalypt-rainforest	Deucalion	Male	7.6	9.8	-24.53
180720_Deucalion_whis1_seg5	2018-07-20	2018-09-23	WHR139	Eucalypt-rainforest	Deucalion	Male	7.6	9.22	-24.7
180803_Deucalion_whis1_seg4	2018-08-03	2018-09-23	WHR139	Eucalypt-rainforest	Deucalion	Male	7.6	8.25	-25.38
180717_Wisibada_whis2_seg6	2018-07-17	2018-09-24	WHR113	Eucalypt-other	Wisibada	Female	5.2	8.89	-23.38
180730_Wisibada_whis2_seg5	2018-07-30	2018-09-24	WHR113	Eucalypt-other	Wisibada	Female	5.2	7.59	-22.85
180812_Wisibada_whis2_seg4	2018-08-12	2018-09-24	WHR113	Eucalypt-other	Wisibada	Female	5.2	8.62	-22.26
180722_Furud_whis1_seg5	2018-07-22	2018-09-24	WHR122	Eucalypt-other	Furud	Male		8.97	-23.9
180806_Furud_whis1_seg4	2018-08-06	2018-09-24	WHR122	Eucalypt-other	Furud	Male		9.31	-24.35
180821_Furud_whis1_seg3	2018-08-21	2018-09-24	WHR122	Eucalypt-other	Furud	Male		9.54	-23.75
180620_Deimos_whis2_seg7	2018-06-20	2018-09-25	WHR133	Rainforest	Deimos	Male	5.4	9.15	-25.35
180705_Deimos_whis2_seg6	2018-07-05	2018-09-25	WHR133	Rainforest	Deimos	Male	5.4	6.83	-24.17
180719_Deimos_whis2_seg5	2018-07-19	2018-09-25	WHR133	Rainforest	Deimos	Male	5.4	8.06	-23.67
180620_Bergelmir_whis2_seg7	2018-06-20	2018-09-25	WHR134	Rainforest	Bergelmir	Male	6.4	9.46	-23.83
180704_Bergelmir_whis2_seg6	2018-07-04	2018-09-25	WHR134	Rainforest	Bergelmir	Male	6.4	9.04	-24.34
180718_Bergelmir_whis2_seg5	2018-07-18	2018-09-25	WHR134	Rainforest	Bergelmir	Male	6.4	10	-23.91
180705_Tipu_whis1_seg6	2018-07-05	2018-09-29	DR130	Eucalypt-rainforest	Tipu	Male	6.1	7.85	-25.21
180719_Tipu_whis1_seg5	2018-07-19	2018-09-29	DR130	Eucalypt-rainforest	Tipu	Male	6.1	7.91	-24.55
180802_Tipu_whis1_seg4	2018-08-02	2018-09-29	DR130	Eucalypt-rainforest	Tipu	Male	6.1	9.25	-24.43
180711_Nutmeg_seg6	2018-07-11	2018-09-29	DR134	Eucalypt-rainforest	Nutmeg	Female	4.2	8.77	-25.3
180725_Nutmeg_seg5	2018-07-25	2018-09-29	DR134	Eucalypt-rainforest	Nutmeg	Female	4.2	7.86	-23.66
180809_Nutmeg_seg4	2018-08-09	2018-09-29	DR134	Eucalypt-rainforest	Nutmeg	Female	4.2	9.36	-23.36
180802_Verbena_seg5	2018-08-02	2018-09-29	DR135	Eucalypt-rainforest	Verbena	Female	4.3	8.18	-24.34
180815_Verbena_seg4	2018-08-15	2018-09-29	DR135	Eucalypt-rainforest	Verbena	Female	4.3	8.13	-24.1
180828_Verbena_seg3	2018-08-28	2018-09-29	DR135	Eucalypt-rainforest	Verbena	Female	4.3	7.55	-24.17
180808_Wattle_whis1_seg5	2018-08-08	2018-10-02	DR102	Eucalypt-other	Wattle	Male	8.3	9.88
180820_Wattle_whis1_seg4	2018-08-20	2018-10-02	DR102	Eucalypt-other	Wattle	Male	8.3	8.69
180901_Wattle_whis1_seg3	2018-09-01	2018-10-02	DR102	Eucalypt-other	Wattle	Male	8.3	8.1
180629_Casuarina_seg7	2018-06-29	2018-10-02	DR136	Eucalypt-rainforest	Casuarina	Female	4	7.69	-19.99
180712_Casuarina_seg6	2018-07-12	2018-10-02	DR136	Eucalypt-rainforest	Casuarina	Female	4	7.83	-23.84
180725_Casuarina_seg5	2018-07-25	2018-10-02	DR136	Eucalypt-rainforest	Casuarina	Female	4	8.37	-24.35
180716_Sorrel_seg5	2018-07-16	2018-10-03	DR139	Eucalypt-rainforest	Sorrel	Male	6.6	8.17	-25.23
180731_Sorrel_seg4	2018-07-31	2018-10-03	DR139	Eucalypt-rainforest	Sorrel	Male	6.6	7.9	-24.44
180813_Sorrel_seg3	2018-08-13	2018-10-03	DR139	Eucalypt-rainforest	Sorrel	Male	6.6	8.28	-24.38
180702_Mimosa_seg7	2018-07-02	2018-10-04	DR140	Eucalypt-rainforest	Mimosa	Female	5.4	8.34	-25.15
180716_Mimosa_seg6	2018-07-16	2018-10-04	DR140	Eucalypt-rainforest	Mimosa	Female	5.4	8.58	-24.01
180731_Mimosa_seg5	2018-07-31	2018-10-04	DR140	Eucalypt-rainforest	Mimosa	Female	5.4	9.57	-24.31
190523_Brahmaputra_whis3_seg3	2019-05-23	2019-06-25	SR109	Rainforest	Brahmaputra	Female	6.3	8.77	-22.26
190606_Brahmaputra_whis3_seg2	2019-06-06	2019-06-25	SR109	Rainforest	Brahmaputra	Female	6.3	8.66	-23.45
190620_Brahmaputra_whis3_seg1	2019-06-20	2019-06-25	SR109	Rainforest	Brahmaputra	Female	6.3	7.78	-22.41
190519_Messenia_seg3	2019-05-19	2019-06-25	SR118	Rainforest	Messenia	Female	3.8	5.34	-22
190602_Messenia_seg2	2019-06-02	2019-06-25	SR118	Rainforest	Messenia	Female	3.8	4.44	-22
190616_Messenia_seg1	2019-06-16	2019-06-25	SR118	Rainforest	Messenia	Female	3.8	6.73	-21.55
190515_Xingu_seg3	2019-05-15	2019-06-25	SR119	Rainforest	Xingu	Male	3.6		-22.41
190529_Xingu_seg2	2019-05-29	2019-06-25	SR119	Rainforest	Xingu	Male	3.6		-21.91
190612_Xingu_seg1	2019-06-12	2019-06-25	SR119	Rainforest	Xingu	Male	3.6	3.72	-22.6
190516_Zulia_whis3_seg3	2019-05-16	2019-06-26	SR119	Rainforest	Zulia	Female	4.8	3.53	-22.42
190531_Zulia_whis3_seg2	2019-05-31	2019-06-26	SR119	Rainforest	Zulia	Female	4.8	4	-22.38
190614_Zulia_whis3_seg1	2019-06-14	2019-06-26	SR119	Rainforest	Zulia	Female	4.8	3.74	-23.06
190505_Oshika_seg3	2019-05-05	2019-06-27	SR102	Rainforest	Oshika	Female	3.8	7.25	-22.01
190519_Oshika_seg2	2019-05-19	2019-06-27	SR102	Rainforest	Oshika	Female	3.8	7.34	-21.54
190602_Oshika_seg1	2019-06-02	2019-06-27	SR102	Rainforest	Oshika	Female	3.8	6.35	-21.99
190513_Pagasai_seg3	2019-05-13	2019-06-27	SR119	Rainforest	Pagasai	Female	4.5		-24.02
190527_Pagasai_seg2	2019-05-27	2019-06-27	SR119	Rainforest	Pagasai	Female	4.5		-24.3
190610_Pagasai_seg1	2019-06-10	2019-06-27	SR119	Rainforest	Pagasai	Female	4.5		-24.32
190525_Istria_whis2_seg3	2019-05-25	2019-06-30	SR113	Rainforest	Istria	Female	4.6	5.09	-21.93
190608_Istria_whis2_seg2	2019-06-08	2019-06-30	SR113	Rainforest	Istria	Female	4.6	4.91	-21.97
190622_Istria_whis2_seg1	2019-06-22	2019-06-30	SR113	Rainforest	Istria	Female	4.6	4.29	-22.37
